# Supplementary material for: Substance use and its effect on antiretroviral treatment adherence among male fisherfolk living with HIV/AIDS in Uganda
Source: PLoS One. 2019 Jun 3;14(6):e0216892. doi: 10.1371/journal.pone.0216892 (PMC6546219; doi:10.1371/journal.pone.0216892)
Supplement: S2 File — This file includes the underlying data for the analyses reported. Variable names correspond with the study measures provided in S1 File. Some information has been removed to de-identify the data and ensure participant confidentiality. (CSV) [file pone.0216892.s002.csv]

SITE	SUBJECT	DEM1	DEM2	DEM3	DEM4	DEM5	DEM6	DEM7	DEM7O	DEM8	DEM9	DEM10	DEM11	DEM12	DEMEND	MOB1	MOB2	MOB3	MOB4	MOB5	MOB5O	MOB6	MOB7	MOB8	MOB9	MOB9O	MOB10	HIVCL3	HIVCL4	NOOFVIS6	NOOFVIS	HCRD1E	HCRD2E	HCRD3E	HCRD4E	HIVCRD5E	HCRD6E	HCRD7E	HCRD8E	HCR9E	HCR10E	HCRDEND	HIVCL1	HIVCL10	HIVCL10A	HIVCL10B	HIVCL10C	HIVCL10D	HIVCL10E
1	21306	34	8	4	4	1	1	0	[Skipped]	0	1	1	3	450000	17:22:50	4	4	9	99	9	[Skipped]	1	0	2	2	[Skipped]	0	1	0	4	6	0	1	0	1	1	1	9	9	9	9		30	1	0	0	1	0	0
1	24514	36	0	2	2	0	0	0	[Skipped]	1	0	0	0	140000	12:30:18	4	4	9	99	9	[Skipped]	1	1	4	1	[Skipped]	1	4	0	4	6	0	0	1	1	0	1	9	9	9	9		30	2	0	0	1	0	0
1	24742	45	7	5	1	0	1	0	[Skipped]	0	0	0	3	250000	10:26:47	4	4	9	99	9	[Skipped]	0	9	99	9	[Skipped]	9	1	0	4	6	1	0	0	1	1	1	9	9	9	9		15	3	0	0	0	0	0
6	26040	29	5	1	4	2	1	0	[Skipped]	0	0	0	3	250000	14:28:16	4	4	9	99	9	[Skipped]	1	1	4	1	[Skipped]	1	1	0	4	6	0	0	0	1	1	1	9	9	9	9		20	4	1	1	1	0	0
3	26478	43	0	1	0	0	0	0	[Skipped]	0	0	0	0	230000	15:22:25	2	2	1	99	0	[Skipped]	0	9	99	9	[Skipped]	9	1	1	4	6	1	1	1	1	1	1	9	9	9	9		30	1	0	0	0	0	0
4	28116	60	8	1	4	1	0	5	[Skipped]	0	0	0	1	500000	9:42:57	3	3	4	99	0	[Skipped]	0	9	99	9	[Skipped]	9	4	0	4	6	1	1	0	0	0	0	9	9	9	9		30	2	0	0	1	0	0
6	31640	32	0	1	1	0	0	0	[Skipped]	4	0	0	3	250000	13:21:44	2	3	2	99	7	N/A	1	1	2	0	[Skipped]	0	1	0	4	6	1	0	1	0	1	1	9	9	9	9		20	4	0	0	1	0	0
6	32184	47	0	4	4	1	1	1	[Skipped]	0	0	0	3	250000	14:52:15	3	3	1	99	0	[Skipped]	0	9	99	9	[Skipped]	9	3	0	4	6	0	1	0	0	1	1	9	9	9	9		90	2	0	0	1	0	0
5	33138	37	8	5	1	0	0	0	[Skipped]	1	0	0	3	300000	14:14:03	2	3	2	99	7	N/A	1	1	4	2	[Skipped]	1	1	1	4	6	1	1	1	1	1	0	9	9	9	9		15	4	0	1	1	0	0
3	33438	46	1	4	2	0	0	0	[Skipped]	1	1	0	2	80000	12:36:49	3	3	3	99	0	[Skipped]	1	2	4	2	[Skipped]	1	1	1	4	6	1	1	0	1	0	1	9	9	9	9		45	2	0	0	1	0	0
1	35220	38	1	5	4	2	0	0	[Skipped]	0	0	0	3	120000	14:06:01	2	2	3	99	3	[Skipped]	1	0	3	0	[Skipped]	0	1	0	2	4	1	0	1	0	9	9	9	9	9	9		3	1	0	0	1	0	0
2	37932	30	8	1	3	1	0	0	[Skipped]	4	1	0	2	500000	11:23:15	2	2	4	99	7	N/A	0	9	99	9	[Skipped]	9	7	0	2	5	0	1	0	1	0	9	9	9	9	9		360	1	1	0	0	0	0
2	39948	29	6	0	1	2	0	0	[Skipped]	0	2	2	3	700000	12:47:09	2	2	4	99	0	[Skipped]	0	9	99	9	[Skipped]	9	1	0	2	6	1	0	0	0	0	0	9	9	9	9		2	1	0	0	1	0	0
4	40528	40	1	0	4	1	1	0	[Skipped]	2	1	1	3	400000	11:14:08	3	3	4	99	3	[Skipped]	1	1	7	2	[Skipped]	0	4	0	4	6	1	1	1	1	1	1	9	9	9	9		40	99	9	9	9	9	9
6	40692	38	0	1	4	1	0	0	[Skipped]	4	0	0	3	150000	14:40:51	2	2	3	99	0	[Skipped]	1	1	4	1	[Skipped]	1	1	0	4	6	0	0	0	1	1	1	9	9	9	9		20	3	0	0	1	0	0
6	43660	29	0	0	0	0	1	0	[Skipped]	0	0	0	2	200000	11:11:03	2	2	4	99	7	N/A	1	1	3	2	[Skipped]	0	1	0	4	6	0	0	0	1	1	0	9	9	9	9		10	3	0	0	1	0	0
4	47498	42	0	0	1	0	0	0	[Skipped]	0	0	0	3	350000	10:41:57	4	4	9	99	9	[Skipped]	0	9	99	9	[Skipped]	9	2	0	4	6	1	1	1	0	1	1	9	9	9	9		30	2	0	1	0	0	0
4	51030	42	8	6	2	0	1	0	FARMER / FISHERMAN	0	1	0	3	250000	14:31:49	3	3	4	99	2	[Skipped]	0	9	99	9	[Skipped]	9	1	1	4	6	0	1	1	0	0	1	9	9	9	9		30	3	0	1	0	0	0
6	51042	55	2	3	4	1	0	0	[Skipped]	0	0	0	2	300000	12:08:49	3	3	4	99	1	[Skipped]	0	9	99	9	[Skipped]	9	2	0	4	6	0	1	0	0	1	0	9	9	9	9		30	1	0	0	1	0	0
6	51174	38	8	1	4	1	0	0	[Skipped]	1	0	0	3	200000	13:22:12	3	3	4	99	7	N/A	1	0	2	0	[Skipped]	1	1	1	4	6	0	0	0	1	0	1	9	9	9	9		30	2	0	0	1	0	0
2	52468	32	7	0	4	1	1	0	[Skipped]	0	0	0	3	250000	12:24:04	3	3	4	99	0	[Skipped]	0	9	99	9	[Skipped]	9	7	1	4	6	0	0	0	1	0	1	9	9	9	9		90	1	1	0	0	0	0
6	52620	30	8	1	1	0	1	0	[Skipped]	0	0	0	3	200000	14:59:02	2	3	3	99	7	N/A	1	2	4	2	[Skipped]	1	1	0	2	4	0	0	1	1	9	9	9	9	9	9		30	3	0	0	1	0	0
2	55526	31	0	1	1	0	0	0	[Skipped]	1	0	0	3	120000	14:23:40	4	4	9	99	9	[Skipped]	1	1	2	0	[Skipped]	1	1	1	4	6	0	0	0	0	0	0	9	9	9	9		35	2	0	0	1	0	0
3	58170	62	0	1	2	0	0	3	[Skipped]	0	0	0	2	150000	10:00:19	3	3	5	2	0	[Skipped]	0	9	99	9	[Skipped]	9	2	1	4	6	1	1	1	1	1	1	9	9	9	9		30	2	0	1	0	0	0
4	61732	24	0	2	3	2	0	4	[Skipped]	5	1	0	2	300000	9:42:40	0	2	4	99	0	[Skipped]	0	9	99	9	[Skipped]	9	4	0	2	4	0	0	0	0	9	9	9	9	9	9		60	2	1	0	0	0	0
6	61970	29	0	1	4	1	1	0	[Skipped]	5	0	0	3	150000	13:47:46	3	4	9	99	9	[Skipped]	1	0	2	0	[Skipped]	0	2	1	4	6	0	1	1	0	0	0	9	9	9	9		15	2	0	0	1	0	0
1	62476	30	0	1	1	1	0	0	[Skipped]	5	0	0	2	200000	15:58:18	3	3	2	99	0	[Skipped]	1	1	3	1	[Skipped]	0	4	0	2	4	0	1	0	1	9	9	9	9	9	9		30	1	0	0	1	0	0
3	63932	49	0	1	1	0	1	0	FARMER / FISHERMAN	1	1	1	3	250000	9:59:20	3	3	2	99	0	[Skipped]	0	9	99	9	[Skipped]	9	1	1	4	6	1	1	1	1	1	1	9	9	9	9		20	2	0	0	0	0	0
6	67432	42	0	0	4	2	1	0	[Skipped]	0	0	0	3	200000	11:14:58	3	4	9	99	9	[Skipped]	1	1	3	0	[Skipped]	1	2	0	4	6	1	0	0	1	1	0	9	9	9	9		15	3	0	1	1	0	0
1	67832	30	0	0	4	1	1	7	LANDING SITE MANAGER	4	1	0	3	720000	15:06:48	3	3	3	99	7	N/A	1	0	2	0	[Skipped]	0	1	0	4	6	0	1	1	0	0	0	9	9	9	9		30	1	0	0	1	0	0
2	70166	37	0	1	1	0	0	0	[Skipped]	5	2	1	2	90000	12:35:52	2	1	4	99	7	N/A	1	2	4	0	[Skipped]	1	2	1	4	6	1	1	1	1	1	1	9	9	9	9		40	2	0	0	1	0	0
3	72886	42	6	0	4	2	1	0	[Skipped]	1	0	0	3	200000	15:27:08	3	3	4	99	7	N/A	1	0	3	0	[Skipped]	0	1	0	4	6	1	1	1	1	0	1	9	9	9	9		20	3	0	1	1	0	0
2	76304	38	0	1	4	1	1	0	[Skipped]	3	0	0	2	900000	12:34:54	2	2	3	99	7	N/A	1	1	2	1	[Skipped]	0	3	0	4	6	1	0	0	1	1	0	9	9	9	9		90	2	0	0	1	0	0
4	78960	37	0	1	4	1	0	0	FARMER / FISHERMAN	0	0	0	3	300000	12:42:34	3	3	4	99	0	[Skipped]	0	9	99	9	[Skipped]	9	3	0	4	6	0	0	1	0	0	0	9	9	9	9		60	5	1	0	1	0	0
6	83036	30	0	1	4	2	1	0	[Skipped]	4	0	0	2	150000	15:44:59	3	3	2	99	3	[Skipped]	1	0	2	1	[Skipped]	2	1	0	4	6	1	0	1	1	0	0	9	9	9	9		20	2	0	0	1	0	0
6	85302	30	0	3	4	1	1	0	[Skipped]	0	0	0	3	120000	10:38:17	2	3	4	99	1	[Skipped]	1	1	4	1	[Skipped]	1	2	0	4	6	1	0	1	1	1	1	9	9	9	9		15	2	0	0	0	0	0
1	85748	30	2	5	1	0	0	0	[Skipped]	1	0	0	1	90000	18:46:12	1	1	1	99	7	N/A	1	0	2	2	[Skipped]	0	1	0	4	6	1	0	0	0	0	0	9	9	9	9		25	1	0	0	1	0	0
6	86480	55	0	0	4	1	1	1	[Skipped]	0	0	0	3	350000	9:45:06	4	3	5	3	0	[Skipped]	0	9	99	9	[Skipped]	9	1	0	4	6	1	1	1	1	1	1	9	9	9	9		15	1	0	0	0	0	0
2	87370	32	0	3	0	0	1	0	[Skipped]	5	0	0	3	300000	12:25:03	3	4	9	99	9	[Skipped]	1	0	5	2	[Skipped]	2	1	0	4	6	0	0	0	1	1	1	9	9	9	9		20	2	0	0	1	0	0
3	88860	45	0	1	1	0	1	1	[Skipped]	0	0	0	3	200000	12:46:19	3	3	4	99	0	[Skipped]	0	9	99	9	[Skipped]	9	4	1	2	4	1	1	1	1	9	9	9	9	9	9		30	3	0	1	0	0	0
6	90392	44	2	0	1	0	0	1	[Skipped]	1	0	0	3	300000	16:20:41	2	2	4	99	7	N/A	0	9	99	9	[Skipped]	9	2	0	4	6	1	0	0	1	0	1	9	9	9	9		20	3	0	0	1	0	0
4	96278	40	6	1	2	0	0	0	FARMER / FISHERMAN	0	0	0	3	280000	15:38:53	3	4	9	99	9	[Skipped]	1	0	3	1	[Skipped]	0	2	0	4	6	1	1	1	1	1	0	9	9	9	9		40	3	0	0	1	0	0
5	97156	32	1	5	4	1	0	0	[Skipped]	0	0	3	3	150000	13:20:16	3	3	2	99	0	[Skipped]	1	0	3	1	[Skipped]	1	2	1	4	6	0	0	1	1	1	1	9	9	9	9		20	3	0	0	1	0	0
2	98384	37	0	1	4	2	1	1	[Skipped]	4	2	2	3	300000	11:23:19	3	3	4	99	0	[Skipped]	1	1	3	1	[Skipped]	1	7	1	4	6	1	0	1	0	1	1	9	9	9	9		180	3	1	0	1	0	0
1	99588	28	0	5	1	0	0	0	[Skipped]	0	0	0	2	150000	11:36:36	4	4	9	99	9	[Skipped]	1	0	3	0	[Skipped]	0	2	1	4	6	1	1	1	1	1	1	9	9	9	9		30	2	0	0	1	0	0
1	20018	38	6	0	4	2	0	0	[Skipped]	5	0	0	3	300000	11:24:02	2	3	2	99	7	N/A	1	1	4	0	[Skipped]	0	2	0	4	6	0	1	1	1	1	1	9	9	9	9		20	3	0	0	1	0	0
6	20668	40	8	1	1	0	1	0	FISHERMAN,BUILDER,BROKER	5	0	0	3	400000	10:57:08	3	3	1	99	0	[Skipped]	1	0	3	1	[Skipped]	0	4	1	4	6	0	1	1	0	0	1	9	9	9	9		60	4	1	0	0	0	0
7	21324	37	0	1	4	1	1	0	[Skipped]	0	0	0	3	200000	9:31:49	3	3	4	99	0	[Skipped]	1	1	5	1	[Skipped]	1	3	0	4	6	1	1	1	1	1	1	9	9	9	9		3	99	9	9	9	9	9
3	22192	29	0	0	1	0	1	0	[Skipped]	0	0	0	3	120000	14:39:02	2	3	4	99	0	[Skipped]	0	9	99	9	[Skipped]	9	1	0	4	6	0	1	0	0	1	0	9	9	9	9		25	3	0	1	0	0	0
4	22346	38	0	1	4	2	0	0	[Skipped]	1	0	0	3	200000	15:42:38	3	3	4	99	0	[Skipped]	1	1	7	1	[Skipped]	1	1	0	2	5	0	0	0	0	0	9	9	9	9	9		60	1	1	0	0	0	0
1	22512	32	0	1	4	1	0	0	[Skipped]	4	0	0	3	200000	10:20:36	3	3	2	99	7	N/A	1	1	4	0	[Skipped]	0	7	0	2	4	0	1	0	0	9	9	9	9	9	9		60	3	0	0	1	0	0
3	24394	33	0	0	4	1	0	0	[Skipped]	0	0	0	3	150000	10:36:14	1	1	3	99	0	[Skipped]	1	1	2	0	[Skipped]	0	1	0	4	6	1	1	1	1	1	0	9	9	9	9		45	1	0	0	1	0	0
3	24452	40	4	0	4	1	1	0	[Skipped]	1	0	0	3	85000	13:54:36	3	3	4	99	7	N/A	0	9	99	9	[Skipped]	9	1	0	4	6	0	1	0	0	0	0	9	9	9	9		35	1	0	0	0	0	0
4	25426	36	0	1	1	1	1	1	[Skipped]	0	0	0	3	150000	12:34:47	4	4	9	99	9	[Skipped]	1	2	3	0	[Skipped]	1	2	1	4	6	1	0	1	1	1	0	9	9	9	9		30	4	0	0	1	1	0
2	25882	35	0	1	3	1	0	0	[Skipped]	1	1	0	3	200000	12:13:06	2	2	4	99	0	[Skipped]	0	9	99	9	[Skipped]	9	1	0	2	4	1	1	1	0	9	9	9	9	9	9		10	1	0	1	0	0	0
7	25916	35	1	5	1	0	1	0	[Skipped]	4	0	0	3	120000	15:25:15	5	5	4	99	7	n/a	1	0	2	1	[Skipped]	0	3	1	2	4	1	1	0	1	9	9	9	9	9	9		20	4	0	0	1	0	0
6	26302	38	4	2	4	2	1	0	[Skipped]	1	1	0	3	250000	11:47:45	3	3	4	99	0	[Skipped]	1	0	3	0	[Skipped]	0	1	0	4	6	1	1	1	0	0	1	9	9	9	9		20	1	0	0	0	0	0
1	26786	35	8	4	2	0	0	0	[Skipped]	1	1	1	2	150000	12:52:04	3	3	4	99	0	[Skipped]	0	9	99	9	[Skipped]	9	1	3	4	6	0	0	0	0	0	0	9	9	9	9		35	3	0	1	0	0	0
6	26792	32	0	0	4	1	1	0	[Skipped]	0	0	0	2	150000	13:01:54	3	3	4	99	0	[Skipped]	0	9	99	9	[Skipped]	9	1	0	4	6	0	0	1	0	1	1	9	9	9	9		30	3	0	0	1	1	0
3	28432	38	8	0	4	1	0	0	[Skipped]	4	2	1	2	250000	16:23:11	2	2	5	3	7	N/A	1	0	4	0	[Skipped]	0	1	1	4	6	1	1	1	1	1	1	9	9	9	9		30	99	9	9	9	9	9
5	28434	29	4	0	4	1	0	0	[Skipped]	1	0	0	3	120000	10:43:35	2	2	3	99	0	[Skipped]	1	0	2	2	[Skipped]	0	1	0	4	6	1	1	1	1	1	1	9	9	9	9		20	4	0	0	1	1	0
1	29112	40	2	0	4	1	0	0	[Skipped]	5	0	0	3	200000	15:19:10	3	3	4	99	7	N/A	1	0	2	0	[Skipped]	1	1	0	4	6	1	1	0	1	1	1	9	9	9	9		25	3	0	1	1	0	0
3	29560	45	0	0	1	0	0	0	[Skipped]	5	1	0	1	15000	15:34:20	3	1	1	99	0	[Skipped]	1	1	2	1	[Skipped]	0	1	0	5	6	1	0	1	1	1	1	9	9	9	9		60	1	0	0	0	0	0
3	29850	43	0	0	4	1	1	0	[Skipped]	1	0	0	3	300000	12:21:29	3	3	1	99	7	N/A	0	9	99	9	[Skipped]	9	2	0	4	6	1	1	1	1	1	1	9	9	9	9		15	1	0	0	0	0	0
6	30422	26	0	1	4	1	1	0	[Skipped]	1	0	0	2	120000	10:40:54	2	2	3	99	7	N/A	1	0	3	0	[Skipped]	0	1	0	4	6	1	0	0	1	1	1	9	9	9	9		20	1	0	0	1	0	0
6	32270	47	0	1	3	2	0	0	[Skipped]	0	0	0	2	180000	11:33:05	4	4	9	99	9	[Skipped]	0	9	99	9	[Skipped]	9	1	0	4	6	0	1	1	1	0	0	9	9	9	9		15	1	0	0	0	0	0
3	33192	22	0	1	4	1	0	0	[Skipped]	0	1	0	3	120000	9:52:03	3	3	4	99	0	[Skipped]	1	0	4	0	[Skipped]	1	1	1	4	6	1	0	1	1	1	1	9	9	9	9		20	3	1	0	0	0	0
3	33658	49	4	4	4	1	0	0	FARMER / FISHERMAN	0	0	0	3	300000	17:06:44	3	3	4	99	0	[Skipped]	0	9	99	9	[Skipped]	9	1	0	4	6	1	1	1	1	1	1	9	9	9	9		20	1	0	0	0	0	0
1	34048	41	0	0	4	1	0	0	FARMER / FISHERMAN	0	1	0	3	250000	12:36:52	3	4	9	99	9	[Skipped]	0	9	99	9	[Skipped]	9	2	0	2	4	0	0	1	0	9	9	9	9	9	9		30	2	0	1	0	0	0
2	34630	38	0	1	4	1	1	1	TRUCK DRIVER / FISHTRADER	0	0	0	3	350000	14:04:42	3	3	4	99	0	[Skipped]	1	1	3	0	[Skipped]	0	2	0	4	6	1	0	1	1	1	1	9	9	9	9		3	3	0	1	0	0	0
6	35318	50	1	1	2	0	0	4	BOAT OWNER	0	0	0	3	300000	9:51:13	3	3	3	99	0	[Skipped]	0	9	99	9	[Skipped]	9	4	0	4	6	1	0	1	1	1	1	9	9	9	9		20	2	0	1	0	0	0
7	35438	39	0	0	1	3	1	0	[Skipped]	5	0	0	3	250000	15:36:59	2	2	3	99	7	n/a	0	9	99	9	[Skipped]	9	1	0	4	6	1	1	1	0	0	0	9	9	9	9		90	2	0	0	0	0	0
1	35830	37	6	0	1	0	1	0	FARMER/FISHERMAN	5	0	0	3	250000	12:22:18	1	2	4	99	0	[Skipped]	0	9	99	9	[Skipped]	9	1	0	4	6	1	1	1	1	1	1	9	9	9	9		60	99	9	9	9	9	9
2	36902	45	1	4	1	0	0	0	[Skipped]	4	1	2	2	300000	13:11:27	3	3	4	99	0	[Skipped]	1	3	3	0	[Skipped]	1	7	0	4	6	0	0	0	0	0	1	9	9	9	9		120	1	1	0	0	0	0
3	37210	40	4	2	4	2	1	0	FARMER / FISHERMAN	0	0	0	3	250000	16:39:18	2	2	4	99	0	[Skipped]	0	9	99	9	[Skipped]	9	2	1	4	6	0	1	1	1	1	1	9	9	9	9		40	3	0	1	0	0	0
6	38014	26	0	0	0	0	0	2	[Skipped]	0	0	0	2	150000	23:36:39	2	2	3	99	0	[Skipped]	1	0	2	1	[Skipped]	0	1	1	4	6	0	0	0	1	1	0	9	9	9	9		15	3	0	1	1	0	0
3	38120	41	1	1	4	1	0	0	[Skipped]	4	2	2	3	600000	16:29:06	3	3	3	99	0	[Skipped]	1	3	1	0	[Skipped]	0	1	0	4	6	1	1	1	1	1	1	9	9	9	9		90	1	1	0	0	0	0
3	38306	40	0	4	4	1	0	0	FISHERMAN/FARMER	5	1	0	3	150000	11:52:28	2	3	4	99	7	N/A	1	0	2	2	[Skipped]	0	4	0	4	6	1	1	1	1	1	1	9	9	9	9		40	1	0	0	0	0	0
6	38462	38	8	5	1	1	1	0	[Skipped]	1	0	0	3	180000	10:57:49	2	3	3	99	7	N/A	1	1	5	0	[Skipped]	1	7	1	4	6	0	1	0	1	1	1	9	9	9	9		120	4	1	1	1	0	0
5	39018	40	8	2	1	3	0	0	[Skipped]	1	0	0	1	150000	11:44:43	3	3	4	99	7	N/A	1	2	4	0	[Skipped]	0	1	0	2	6	1	1	0	0	1	1	9	9	9	9		40	2	0	0	1	0	0
5	39488	42	7	3	1	0	0	0	[Skipped]	1	0	0	3	150000	12:37:43	3	3	3	99	0	[Skipped]	0	9	99	9	[Skipped]	9	1	0	2	4	1	0	1	0	9	9	9	9	9	9		35	1	0	0	0	0	0
7	39896	28	8	1	1	0	0	0	[Skipped]	0	0	0	3	250000	14:32:57	2	3	1	99	0	[Skipped]	1	1	3	0	[Skipped]	1	1	1	4	6	1	0	1	1	1	1	9	9	9	9		20	2	0	0	1	0	0
1	41298	32	0	0	1	0	0	0	[Skipped]	1	1	0	3	150000	13:55:23	0	0	3	99	3	[Skipped]	1	1	2	0	[Skipped]	0	1	0	4	6	1	0	0	0	0	0	9	9	9	9		30	1	0	0	1	0	0
3	41858	37	0	0	1	0	0	0	[Skipped]	5	0	0	2	150000	7:37:05	1	1	1	99	0	[Skipped]	1	1	2	0	[Skipped]	1	2	0	4	6	1	1	0	1	0	1	9	9	9	9		3	1	0	0	1	0	0
7	42078	36	8	2	4	3	1	0	[Skipped]	5	0	0	3	300000	11:42:29	3	3	2	99	0	[Skipped]	1	1	4	1	[Skipped]	1	4	0	4	6	1	1	0	1	1	1	9	9	9	9		60	3	0	0	1	0	0
3	42324	28	7	0	4	1	0	0	[Skipped]	1	0	0	1	100000	13:34:19	1	1	2	99	3	[Skipped]	1	1	2	1	[Skipped]	1	2	1	4	6	0	1	1	0	0	0	9	9	9	9		35	2	0	0	1	0	0
6	42362	33	0	1	4	1	0	0	[Skipped]	5	0	0	3	200000	10:41:14	1	2	2	99	7	N/A	1	1	2	0	[Skipped]	1	4	1	4	6	0	0	0	0	0	0	9	9	9	9		60	3	1	0	1	0	0
1	43470	53	0	1	2	0	0	0	[Skipped]	5	1	0	3	70000	9:30:02	2	2	1	99	0	[Skipped]	1	0	3	2	[Skipped]	0	4	0	4	6	0	1	1	0	0	0	9	9	9	9		35	1	0	0	0	0	0
4	43588	41	6	2	4	1	1	0	[Skipped]	1	0	0	3	50000	11:02:22	0	0	4	99	0	[Skipped]	0	9	99	9	[Skipped]	9	4	0	8	8	1	1	1	1	1	1	1	0	9	9	11:48:04	60	99	9	9	9	9	9
1	43884	28	0	3	0	0	0	1	BUILDER / FISH TRADER	0	0	0	3	300000	14:18:17	3	3	4	99	7	N/A	0	9	99	9	[Skipped]	9	1	1	2	4	1	0	1	0	9	9	9	9	9	9		30	2	0	0	0	1	0
4	43964	40	0	1	3	1	1	0	[Skipped]	0	0	0	3	250000	9:51:40	2	2	0	99	0	[Skipped]	1	0	2	1	[Skipped]	0	1	0	4	6	1	1	1	1	1	1	9	9	9	9		30	99	9	9	9	9	9
6	44774	31	0	1	4	1	1	0	[Skipped]	0	0	0	2	100000	13:17:34	2	2	3	99	0	[Skipped]	1	0	3	1	[Skipped]	0	1	1	2	4	1	1	0	1	9	9	9	9	9	9		20	1	0	0	0	0	0
5	44874	37	0	0	4	1	0	0	[Skipped]	1	1	2	3	50000	10:57:05	3	3	0	99	0	[Skipped]	1	2	24	0	[Skipped]	0	1	1	3	4	0	1	1	0	9	9	9	9	9	9		180	1	0	0	1	0	0
6	44884	30	8	1	4	1	0	0	[Skipped]	5	0	0	3	200000	10:37:55	4	4	9	99	9	[Skipped]	1	1	5	2	[Skipped]	0	1	1	2	4	0	0	1	0	9	9	9	9	9	9		15	3	0	0	1	0	0
5	45700	32	0	1	3	2	1	0	[Skipped]	1	0	0	0	250000	10:32:03	4	4	9	99	9	[Skipped]	1	1	3	0	[Skipped]	0	4	0	4	6	1	1	1	1	1	0	9	9	9	9		90	3	0	1	1	0	0
3	45712	40	4	2	4	2	1	0	FARMER / FISHERMAN	0	0	0	3	200000	13:33:11	2	3	4	99	0	[Skipped]	1	0	3	1	[Skipped]	0	2	2	4	6	1	1	1	1	0	1	9	9	9	9		30	1	0	0	0	0	0
1	47140	38	0	0	1	0	0	0	[Skipped]	0	0	0	2	70000	14:28:26	3	3	2	99	0	[Skipped]	0	9	99	9	[Skipped]	9	1	0	4	6	1	0	0	1	0	0	9	9	9	9		20	1	0	1	0	0	0
4	48404	43	4	1	4	1	1	0	FARMER / FISHERMAN	5	0	0	3	300000	11:25:17	2	4	9	99	9	[Skipped]	0	9	99	9	[Skipped]	9	1	0	4	6	1	1	1	0	1	1	9	9	9	9		20	2	0	1	0	0	0
5	49548	32	0	1	4	2	1	1	[Skipped]	5	2	2	3	400000	13:17:43	2	3	4	99	0	[Skipped]	0	9	99	9	[Skipped]	9	1	1	4	6	1	0	1	1	1	0	9	9	9	9		15	3	0	1	0	0	0
1	49716	27	7	1	3	1	1	6	[Skipped]	5	1	2	3	120000	12:26:44	1	1	2	99	0	[Skipped]	1	0	2	0	[Skipped]	0	7	0	2	4	1	0	1	0	9	9	9	9	9	9		2	2	0	1	1	0	0
2	50010	30	7	5	3	0	1	0	[Skipped]	0	1	0	1	100000	11:31:15	2	2	4	99	0	[Skipped]	0	9	99	9	[Skipped]	9	1	1	4	6	1	0	1	1	1	1	9	9	9	9		150	1	1	0	0	0	0
5	50132	28	8	4	4	1	0	0	[Skipped]	5	2	2	3	200000	13:57:02	3	3	1	99	0	[Skipped]	0	9	99	9	[Skipped]	9	1	0	4	6	1	1	0	1	1	1	9	9	9	9		60	2	0	0	0	0	0
3	50400	30	7	0	4	1	0	0	[Skipped]	5	1	1	3	100000	15:39:10	2	2	4	99	0	[Skipped]	0	9	99	9	[Skipped]	9	1	0	4	6	0	1	0	1	0	0	9	9	9	9		180	1	0	0	0	0	0
4	51084	56	0	0	4	2	0	0	farmer/fisherman	5	0	0	2	100000	11:35:29	3	3	4	99	0	[Skipped]	1	1	2	2	[Skipped]	0	4	1	4	6	1	0	1	0	1	1	9	9	9	9		45	1	0	0	1	0	0
5	51612	36	1	2	4	2	1	0	[Skipped]	0	0	0	3	200000	12:48:15	2	1	1	99	1	[Skipped]	1	0	2	2	[Skipped]	2	1	0	2	4	1	1	1	1	9	9	9	9	9	9		20	2	0	1	1	0	0
4	51876	30	0	0	4	1	1	0	[Skipped]	4	0	0	3	200000	10:24:13	3	3	4	99	0	[Skipped]	1	2	4	1	[Skipped]	1	2	0	4	6	0	1	1	1	1	1	9	9	9	9		20	3	0	0	1	1	0
7	53124	32	0	1	4	1	0	0	[Skipped]	1	0	0	3	200000	16:42:50	3	3	4	99	3	[Skipped]	0	9	99	9	[Skipped]	9	1	0	4	6	1	1	1	1	1	1	9	9	9	9		30	2	0	1	0	0	0
7	53174	41	0	1	4	2	0	0	[Skipped]	0	0	0	3	450000	12:25:20	3	3	3	99	0	[Skipped]	1	1	2	2	[Skipped]	0	4	0	2	4	1	0	1	1	9	9	9	9	9	9		40	4	0	0	1	1	0
3	53486	33	0	1	1	1	0	0	[Skipped]	4	1	1	3	200000	16:13:39	3	4	9	99	9	[Skipped]	1	1	3	0	[Skipped]	1	1	0	4	6	0	0	1	1	1	0	9	9	9	9		20	2	0	0	1	0	0
3	54740	63	0	1	2	0	0	1	[Skipped]	0	0	0	2	300000	11:41:38	4	4	9	99	9	[Skipped]	0	9	99	9	[Skipped]	9	2	0	2	4	0	1	0	0	9	9	9	9	9	9		20	2	0	1	0	0	0
4	55058	44	6	2	1	1	1	0	[Skipped]	0	0	0	3	300000	13:23:59	2	2	4	99	7	N/A	1	0	3	0	[Skipped]	0	2	0	4	6	1	1	1	1	1	1	9	9	9	9		30	3	0	0	1	0	0
2	55228	28	0	4	3	1	1	0	[Skipped]	0	1	0	3	150000	13:12:26	3	3	4	99	0	[Skipped]	1	1	3	1	[Skipped]	0	4	1	4	6	0	0	0	0	0	0	9	9	9	9		45	2	0	0	0	0	0
3	55476	32	4	2	4	1	0	0	[Skipped]	0	2	1	1	150000	14:57:05	2	2	1	99	7	N/A	1	0	3	0	[Skipped]	0	2	1	2	4	1	1	0	0	9	9	9	9	9	9		20	1	0	0	1	0	0
3	55916	41	0	1	4	1	0	0	[Skipped]	1	1	0	3	150000	12:04:43	3	3	4	99	0	[Skipped]	1	0	3	2	[Skipped]	0	4	0	4	6	1	1	1	1	1	1	9	9	9	9		30	1	0	0	0	0	0
3	55944	32	6	3	4	1	1	0	[Skipped]	5	1	0	3	200000	10:41:47	2	2	4	99	7	N/A	0	9	99	9	[Skipped]	9	1	1	4	6	1	0	1	1	1	1	9	9	9	9		30	2	0	1	0	0	0
3	56678	42	0	1	1	1	0	1	[Skipped]	5	1	2	1	100000	12:03:23	3	3	3	99	7	none	1	1	3	1	[Skipped]	1	1	0	4	6	1	1	1	1	0	1	9	9	9	9		75	1	0	0	0	0	0
3	56996	39	8	6	1	0	1	0	[Skipped]	0	0	0	3	150000	11:35:51	2	3	1	99	0	[Skipped]	1	0	2	1	[Skipped]	0	1	1	4	6	1	1	1	0	1	1	9	9	9	9		25	3	0	0	1	1	0
5	57650	38	8	1	2	0	0	0	[Skipped]	0	0	0	3	180000	12:18:03	2	2	3	99	7	N/A	0	9	99	9	[Skipped]	9	1	1	4	6	1	1	1	1	1	1	9	9	9	9		30	2	0	0	0	0	0
4	58166	36	7	1	1	2	1	0	[Skipped]	0	1	0	3	500000	17:04:50	3	3	3	99	5	[Skipped]	1	3	5	1	[Skipped]	5	4	0	3	4	0	1	1	0	9	9	9	9	9	9		40	1	0	0	1	0	0
2	58612	38	7	0	3	2	0	1	[Skipped]	0	0	0	3	150000	14:26:40	3	2	2	99	0	[Skipped]	1	0	3	1	[Skipped]	0	3	0	4	6	1	0	1	0	0	0	9	9	9	9		40	1	0	0	1	0	0
2	58998	30	0	0	0	0	0	0	[Skipped]	1	0	0	3	120000	12:29:17	2	2	1	99	0	[Skipped]	0	9	99	9	[Skipped]	9	7	1	2	4	0	0	0	0	9	9	9	9	9	9		90	1	0	1	0	0	0
7	59140	32	6	0	0	0	0	0	[Skipped]	0	0	0	3	250000	14:30:28	3	4	9	99	9	[Skipped]	0	9	99	9	[Skipped]	9	3	0	4	6	1	0	0	1	1	1	9	9	9	9		30	5	1	0	0	1	0
4	59498	42	4	0	0	0	0	0	FARMER / FISHERMAN	1	0	0	3	250000	12:10:36	2	3	1	99	0	[Skipped]	1	0	3	1	[Skipped]	0	1	1	4	6	1	1	1	0	0	1	9	9	9	9		20	2	0	0	0	0	0
1	59698	32	8	2	4	3	1	0	[Skipped]	0	0	0	3	250000	10:25:22	3	4	9	99	9	[Skipped]	1	2	3	0	[Skipped]	1	7	2	4	6	1	0	1	1	1	0	9	9	9	9		30	4	1	0	1	0	0
4	60836	25	0	1	0	0	0	0	[Skipped]	1	1	0	2	80000	11:40:20	2	2	1	99	0	[Skipped]	0	9	99	9	[Skipped]	9	4	0	2	4	1	1	0	1	9	9	9	9	9	9		90	2	0	0	0	0	0
3	61344	52	2	1	4	0	0	0	[Skipped]	1	2	2	3	100000	10:24:06	3	3	4	99	0	[Skipped]	1	0	5	2	[Skipped]	1	4	0	4	5	0	1	1	0	0	9	9	9	9	9		20	2	1	0	1	0	0
3	61628	63	0	0	2	0	1	1	FISH TRANSPORTER	0	1	0	3	200000	13:57:00	4	4	9	99	9	[Skipped]	1	0	3	2	[Skipped]	0	2	0	4	6	1	0	0	1	1	0	9	9	9	9		15	1	0	1	0	0	0
7	61746	38	0	1	0	0	1	0	[Skipped]	1	0	0	3	300000	10:34:15	2	2	3	99	0	[Skipped]	0	9	99	9	[Skipped]	9	3	0	4	6	1	1	1	1	1	1	9	9	9	9		60	2	1	1	0	0	0
2	61894	69	4	4	1	0	0	6	[Skipped]	5	1	0	2	50000	13:32:10	1	1	4	99	0	[Skipped]	0	9	99	9	[Skipped]	9	1	0	4	6	1	1	1	1	1	1	9	9	9	9		15	99	9	9	9	9	9
5	62736	40	0	4	2	0	1	0	[Skipped]	0	1	1	3	250000	11:35:42	2	3	3	99	4	[Skipped]	0	9	99	9	[Skipped]	9	1	1	4	6	1	1	0	1	0	1	9	9	9	9		20	2	0	1	0	0	0
6	63756	35	8	5	4	2	1	1	[Skipped]	0	0	0	3	350000	15:35:59	2	3	4	99	0	[Skipped]	0	9	99	9	[Skipped]	9	1	1	2	4	1	0	1	1	9	9	9	9	9	9		30	1	0	0	0	0	0
2	64410	40	8	0	3	1	1	0	[Skipped]	5	1	2	3	350000	10:55:14	3	3	3	99	0	[Skipped]	1	2	4	0	[Skipped]	1	4	1	4	6	0	1	0	1	0	0	9	9	9	9		30	2	0	0	1	0	0
1	64870	43	8	1	1	1	1	0	[Skipped]	5	0	0	3	200000	10:26:40	3	3	4	99	0	[Skipped]	1	1	3	1	[Skipped]	0	7	0	2	4	1	1	1	1	9	9	9	9	9	9		120	3	1	1	1	0	0
4	65610	39	0	1	4	1	1	3	[Skipped]	5	0	0	3	200000	11:35:31	3	4	9	99	9	[Skipped]	1	1	2	1	[Skipped]	1	2	0	4	6	1	1	1	1	1	1	9	9	9	9		60	99	9	9	9	9	9
1	65612	50	1	0	1	0	1	0	[Skipped]	0	0	0	3	200000	13:19:45	3	3	4	99	0	[Skipped]	0	9	99	9	[Skipped]	9	7	0	2	4	1	0	1	1	9	9	9	9	9	9		90	1	1	0	0	0	0
7	65718	35	0	1	4	1	1	0	[Skipped]	4	0	0	3	200000	13:42:52	1	2	3	99	7	n/a	1	0	2	0	[Skipped]	0	7	0	2	4	1	1	1	1	9	9	9	9	9	9		180	3	1	0	1	0	0
3	66426	38	6	0	4	1	1	0	[Skipped]	1	0	0	3	250000	13:45:16	1	3	5	3	0	[Skipped]	0	9	99	9	[Skipped]	9	2	1	4	6	1	1	1	1	1	1	9	9	9	9		30	99	9	9	9	9	9
1	67848	38	1	1	4	1	1	1	[Skipped]	5	1	2	3	200000	13:30:55	3	3	3	99	0	[Skipped]	0	9	99	9	[Skipped]	9	1	0	2	4	1	1	1	1	9	9	9	9	9	9		15	1	0	0	0	0	0
3	68018	30	8	1	3	1	1	0	[Skipped]	0	0	0	2	200000	11:47:53	2	3	5	3	0	[Skipped]	1	0	2	0	[Skipped]	2	2	0	4	6	0	1	0	0	1	0	9	9	9	9		25	4	0	0	1	0	0
4	68264	57	0	0	1	1	0	0	[Skipped]	1	0	0	2	150000	13:47:01	3	3	4	99	0	[Skipped]	0	9	99	9	[Skipped]	9	4	0	4	6	1	1	0	1	0	1	9	9	9	9		90	1	1	0	0	0	0
4	69222	28	0	1	0	0	0	0	[Skipped]	0	0	0	2	250000	14:35:11	4	4	9	99	9	[Skipped]	1	1	3	0	[Skipped]	1	1	1	4	6	1	0	0	1	0	0	9	9	9	9		30	4	0	0	1	0	0
4	69614	42	0	0	1	1	0	2	[Skipped]	5	1	0	2	500000	12:34:44	4	4	9	99	9	[Skipped]	1	2	3	0	[Skipped]	1	4	0	4	6	1	0	1	0	0	0	9	9	9	9		30	1	1	0	0	0	0
5	70424	34	0	1	1	0	0	4	[Skipped]	0	0	0	3	120000	12:46:23	4	4	9	99	9	[Skipped]	1	2	3	1	[Skipped]	0	1	0	2	4	1	1	0	0	9	9	9	9	9	9		20	1	0	0	0	0	0
7	70446	38	1	1	4	1	0	4	[Skipped]	0	1	0	3	150000	10:35:06	3	3	2	99	0	[Skipped]	1	2	3	0	[Skipped]	1	7	1	4	6	1	1	0	1	1	1	9	9	9	9		180	3	1	0	1	0	0
6	70456	35	2	0	4	2	0	0	[Skipped]	0	0	0	3	250000	15:46:41	2	2	3	99	7	N/A	1	1	4	0	[Skipped]	0	1	0	4	6	1	0	0	1	1	0	9	9	9	9		30	2	0	0	1	0	0
5	70686	30	8	1	4	2	0	0	[Skipped]	0	0	0	3	250000	11:00:17	2	3	4	99	0	[Skipped]	0	9	99	9	[Skipped]	9	1	1	4	6	1	1	1	1	1	1	9	9	9	9		15	3	0	1	0	0	0
7	70828	36	0	0	4	1	1	0	[Skipped]	4	1	1	3	300000	10:28:53	1	2	2	99	0	[Skipped]	1	0	2	0	[Skipped]	0	4	0	2	6	1	1	1	1	1	1	9	9	9	9		20	2	0	0	0	0	0
6	71710	41	6	1	1	0	0	0	[Skipped]	0	1	0	3	150000	9:33:21	3	3	4	99	0	[Skipped]	1	0	3	0	[Skipped]	0	1	0	2	4	0	0	0	1	9	9	9	9	9	9		35	2	0	0	1	0	0
5	72334	40	8	0	1	0	0	0	[Skipped]	0	0	0	3	250000	14:38:58	3	3	4	99	0	[Skipped]	0	9	99	9	[Skipped]	9	1	1	4	6	1	1	1	1	1	1	9	9	9	9		15	2	0	0	0	0	0
3	72350	35	7	6	0	0	1	0	[Skipped]	0	0	0	3	200000	12:22:23	2	3	2	99	7	N/A	1	2	4	0	[Skipped]	1	1	1	2	4	1	1	0	0	9	9	9	9	9	9		20	1	0	0	0	0	0
1	72802	50	0	1	4	1	0	4	FARMER / BOAT OWNER	0	0	0	1	300000	9:34:50	4	4	9	99	9	[Skipped]	0	9	99	9	[Skipped]	9	1	0	4	6	1	0	1	1	1	1	9	9	9	9		15	2	0	1	0	0	0
3	73524	44	2	0	4	1	1	0	[Skipped]	1	2	2	3	80000	14:28:21	3	3	4	99	5	[Skipped]	1	2	8	0	[Skipped]	5	7	0	4	6	0	1	0	1	1	0	9	9	9	9		60	1	0	0	1	0	0
1	73554	47	0	0	1	1	1	0	[Skipped]	1	1	0	3	150000	12:46:18	3	3	4	99	7	N/A	1	2	4	0	[Skipped]	1	1	1	4	6	1	1	1	1	1	1	9	9	9	9		30	1	0	0	0	0	0
6	73708	36	0	0	3	3	0	0	[Skipped]	0	0	0	3	400000	14:40:51	2	3	4	99	3	[Skipped]	1	2	4	1	I WAS LOOKING FOR ENOUGH FOOD FOR MY FAMILY	1	4	0	4	6	1	1	0	1	1	1	9	9	9	9		10	3	0	0	1	1	0
3	74262	37	0	1	4	1	1	0	[Skipped]	1	0	0	2	200000	14:16:58	2	2	4	99	0	[Skipped]	1	0	2	0	[Skipped]	0	1	0	4	6	1	1	0	1	1	1	9	9	9	9		15	3	0	0	0	1	0
4	75982	42	0	1	3	1	0	0	FARMER / FISHERMAN	1	0	0	3	300000	15:23:32	2	3	2	99	0	[Skipped]	1	1	3	0	[Skipped]	1	1	1	4	6	1	0	1	1	1	1	9	9	9	9		20	2	0	0	1	0	0
2	76764	45	0	1	4	2	0	0	BUILDER / FISHERMAN	0	1	1	3	250000	10:52:14	2	3	3	99	0	[Skipped]	1	0	2	1	[Skipped]	0	1	1	4	6	0	0	1	0	1	1	9	9	9	9		20	3	0	0	1	0	0
7	77382	47	0	1	4	2	1	0	[Skipped]	0	0	0	3	300000	11:31:27	3	3	3	99	1	[Skipped]	1	1	2	1	[Skipped]	0	3	0	4	6	0	0	1	1	0	1	9	9	9	9		30	2	0	0	1	0	0
2	77722	31	8	5	1	0	0	0	[Skipped]	1	0	0	3	200000	11:43:01	2	2	3	99	0	[Skipped]	1	0	3	0	[Skipped]	0	1	1	4	6	0	1	0	0	0	1	9	9	9	9		20	3	0	0	1	0	0
3	77862	32	6	0	3	2	0	0	[Skipped]	1	0	0	3	80000	11:34:33	3	1	2	99	7	N/A	1	1	3	0	[Skipped]	0	2	1	4	6	1	1	1	0	1	1	9	9	9	9		30	2	0	1	0	0	0
4	78496	36	6	0	4	1	1	0	[Skipped]	0	1	1	3	150000	10:49:06	1	1	5	6	3	[Skipped]	1	2	4	1	[Skipped]	1	2	0	4	6	1	1	0	1	1	1	9	9	9	9		40	1	0	0	1	0	0
1	79156	30	0	1	4	1	1	0	[Skipped]	1	1	0	3	200000	16:23:58	3	3	4	99	7	N/A	1	1	3	0	[Skipped]	0	1	0	4	6	1	0	1	0	1	1	9	9	9	9		30	2	0	0	1	0	0
4	79290	70	0	1	4	2	0	4	[Skipped]	0	0	0	1	650000	13:13:02	4	4	9	99	9	[Skipped]	0	9	99	9	[Skipped]	9	4	1	4	6	1	0	1	1	1	1	9	9	9	9		20	2	0	0	0	0	0
5	79786	38	8	0	4	1	1	0	[Skipped]	0	1	0	3	150000	10:23:20	3	3	3	99	0	[Skipped]	1	2	4	1	[Skipped]	1	1	0	4	6	1	1	1	1	0	0	9	9	9	9		40	1	0	0	1	0	0
1	80154	39	0	2	0	1	1	0	FARMER / FISHERMAN	0	0	0	3	250000	11:57:10	3	2	2	99	0	[Skipped]	1	0	3	1	[Skipped]	0	1	0	2	4	1	1	1	1	9	9	9	9	9	9		60	3	1	1	0	1	0
6	80648	31	0	1	1	1	0	0	[Skipped]	5	0	0	3	270000	15:56:10	3	3	4	99	0	[Skipped]	1	1	3	1	[Skipped]	1	2	0	2	4	0	1	1	0	9	9	9	9	9	9		15	4	0	1	1	0	0
1	81830	28	6	4	0	0	0	2	[Skipped]	0	0	0	2	150000	10:35:34	2	3	4	99	3	[Skipped]	1	0	4	2	[Skipped]	1	4	1	4	6	1	0	0	0	0	0	9	9	9	9		40	2	0	1	0	0	0
1	82734	30	0	1	1	0	0	0	[Skipped]	1	0	0	3	90000	11:36:17	2	4	9	99	9	[Skipped]	1	1	3	2	[Skipped]	0	1	0	4	6	0	1	0	1	1	0	9	9	9	9		20	2	0	0	1	0	0
6	82758	30	0	0	4	1	0	0	[Skipped]	0	0	0	3	300000	9:53:40	3	3	1	99	0	[Skipped]	1	1	1	1	[Skipped]	1	4	0	4	6	1	1	0	0	1	0	9	9	9	9		20	3	0	0	1	0	0
1	83390	34	0	0	4	1	1	1	[Skipped]	0	0	0	3	800000	10:36:14	3	3	4	99	0	[Skipped]	1	1	4	1	[Skipped]	1	1	0	4	6	0	0	0	0	0	1	9	9	9	9		40	2	0	0	1	0	0
6	83844	36	0	1	4	1	0	0	[Skipped]	4	1	0	3	200000	11:08:23	3	3	2	99	0	[Skipped]	1	0	3	2	[Skipped]	0	1	0	2	4	1	1	0	0	9	9	9	9	9	9		25	2	0	1	0	0	0
3	84084	32	0	0	1	0	0	0	[Skipped]	5	0	0	3	200000	12:50:21	4	4	9	99	9	[Skipped]	1	2	5	0	[Skipped]	1	1	0	3	5	1	0	1	0	0	9	9	9	9	9		10	1	0	1	0	0	0
1	84104	37	0	1	1	0	1	0	[Skipped]	0	0	0	3	200000	9:36:21	3	3	4	99	0	[Skipped]	1	0	3	0	[Skipped]	0	4	1	4	6	0	0	0	0	1	1	9	9	9	9		90	1	0	0	0	0	0
6	84742	43	6	1	4	2	0	0	[Skipped]	0	0	0	3	300000	9:34:33	5	3	5	3	0	[Skipped]	0	9	99	9	[Skipped]	9	3	0	4	6	1	1	1	0	1	1	9	9	9	9		90	4	1	1	0	0	0
2	85810	25	1	1	1	1	0	0	[Skipped]	1	1	2	1	500000	11:20:51	4	2	4	99	0	[Skipped]	1	0	5	2	[Skipped]	0	7	0	1	2	0	0	9	9	9	9	9	9	9	9		240	2	1	0	0	0	0
2	86422	25	0	2	4	1	1	4	[Skipped]	5	0	0	2	100000	12:52:57	1	1	2	99	0	[Skipped]	1	1	3	0	[Skipped]	1	7	1	2	4	0	0	1	1	9	9	9	9	9	9		360	1	0	0	1	0	0
1	86696	39	4	1	1	0	1	0	FARMER/FISHERMAN	0	0	0	3	200000	11:21:02	2	2	5	3	0	[Skipped]	1	0	4	1	[Skipped]	1	7	0	4	6	1	1	1	1	1	1	9	9	9	9		180	99	9	9	9	9	9
7	86846	28	0	1	0	0	1	0	[Skipped]	1	0	0	3	240000	15:49:44	3	3	5	2	7	n/a	0	9	99	9	[Skipped]	9	2	0	4	6	1	0	0	1	1	1	9	9	9	9		30	2	0	0	0	0	0
1	87042	35	0	1	4	1	1	0	[Skipped]	4	1	0	3	150000	18:27:20	3	3	2	99	0	[Skipped]	0	9	99	9	[Skipped]	9	4	1	4	6	1	1	0	0	0	0	9	9	9	9		20	1	0	0	0	0	0
4	87096	28	0	1	0	0	0	0	FARMER /FISHERMAN	0	1	1	3	200000	13:38:17	4	4	9	99	9	[Skipped]	1	0	2	2	[Skipped]	0	4	1	2	4	1	1	1	0	9	9	9	9	9	9		50	5	0	0	1	1	0
5	87364	39	8	3	1	0	1	0	[Skipped]	1	1	1	3	250000	9:34:41	3	3	2	99	7	N/A	1	1	3	0	[Skipped]	1	1	0	4	6	1	1	1	1	1	0	9	9	9	9		20	3	0	0	1	0	0
2	87400	27	8	0	0	0	0	0	[Skipped]	0	1	1	3	200000	12:48:36	3	4	9	99	9	[Skipped]	1	1	2	1	[Skipped]	0	7	1	4	6	0	0	0	1	1	1	9	9	9	9		90	2	1	0	1	0	0
5	88760	43	6	1	3	1	1	0	[Skipped]	0	0	0	3	100000	17:49:01	3	3	4	99	0	[Skipped]	0	9	99	9	[Skipped]	9	4	0	4	6	1	0	0	0	0	0	9	9	9	9		10	1	0	0	1	0	0
6	89856	28	1	3	4	1	0	0	[Skipped]	0	0	0	3	120000	14:47:40	2	3	2	99	0	[Skipped]	0	9	99	9	[Skipped]	9	1	0	4	6	1	0	1	1	1	1	9	9	9	9		25	1	0	0	0	0	0
2	90516	35	0	0	4	1	0	0	[Skipped]	1	2	1	3	120000	12:43:09	3	3	2	99	0	[Skipped]	1	1	2	1	[Skipped]	0	7	0	4	6	0	0	0	1	1	0	9	9	9	9		2	1	0	0	1	0	0
1	90616	32	3	2	1	1	0	0	[Skipped]	4	0	0	3	90000	14:33:25	3	3	4	99	7	n/a	1	2	3	0	[Skipped]	1	4	0	4	6	1	1	0	0	0	0	9	9	9	9		35	2	0	0	1	0	0
3	90784	39	6	0	4	2	1	0	[Skipped]	1	1	0	3	300000	12:39:34	3	4	9	99	9	[Skipped]	1	1	3	1	[Skipped]	1	4	1	4	6	1	1	1	1	1	0	9	9	9	9		15	3	0	0	1	0	0
4	90912	28	0	3	4	1	0	4	BUILDER / BOAT OWNER	5	1	1	3	450000	9:30:53	3	3	4	99	0	[Skipped]	1	0	4	1	TO TRACE MY LOST BOATS	0	4	1	4	6	1	1	1	1	1	1	9	9	9	9		60	99	9	9	9	9	9
5	92484	32	0	1	4	2	1	0	[Skipped]	0	0	0	3	200000	10:32:45	3	3	4	99	0	[Skipped]	1	1	2	0	[Skipped]	0	1	1	4	6	1	1	1	1	1	1	9	9	9	9		15	1	0	0	0	0	0
5	92714	50	0	1	4	2	0	0	[Skipped]	0	0	0	3	300000	10:55:52	3	3	4	99	0	[Skipped]	0	9	99	9	[Skipped]	9	1	0	4	6	1	1	1	1	1	1	9	9	9	9		15	3	0	1	0	0	0
7	93022	37	0	1	4	1	1	4	boat owner	0	0	0	3	450000	12:03:03	2	2	3	99	0	[Skipped]	1	0	2	1	[Skipped]	1	7	0	4	6	0	1	1	1	1	1	9	9	9	9		60	3	0	1	1	1	0
6	93388	35	6	1	4	2	1	0	[Skipped]	0	0	0	3	200000	9:55:34	2	2	3	99	0	[Skipped]	1	1	3	1	[Skipped]	0	2	0	4	6	0	1	1	0	0	0	9	9	9	9		40	2	0	0	1	0	0
4	93456	37	0	4	1	0	1	0	FARMER / FISHERMAN	0	0	0	3	270000	14:59:14	3	3	2	99	7	N/A	1	1	3	0	[Skipped]	1	1	0	4	6	1	1	1	1	1	1	9	9	9	9		30	2	0	0	1	0	0
4	93558	32	0	0	1	0	1	1	[Skipped]	5	1	0	3	150000	13:32:18	2	3	4	99	0	[Skipped]	1	1	2	2	[Skipped]	1	4	1	4	6	0	1	0	1	0	0	9	9	9	9		40	1	0	0	1	0	0
4	93560	31	6	1	0	0	0	0	[Skipped]	0	1	2	1	300000	16:23:23	2	1	5	3	0	[Skipped]	1	1	3	0	[Skipped]	1	1	1	4	6	0	1	0	0	0	0	9	9	9	9		25	3	0	1	1	0	0
5	94234	33	0	1	3	1	0	0	[Skipped]	1	0	0	3	300000	12:24:39	1	2	2	99	0	[Skipped]	1	0	2	1	[Skipped]	0	1	1	4	6	1	0	1	1	1	1	9	9	9	9		10	1	0	0	0	0	0
2	95078	35	0	2	4	2	1	0	[Skipped]	1	0	0	2	70000	13:32:28	3	3	2	99	7	N/A	1	1	2	1	[Skipped]	1	7	0	4	6	0	0	1	0	1	1	9	9	9	9		30	2	0	0	1	0	0
5	95288	34	4	4	4	1	0	0	[Skipped]	5	1	0	2	250000	10:38:16	2	3	3	99	7	N/A	1	1	3	2	[Skipped]	0	1	1	4	6	0	0	1	0	1	0	9	9	9	9		7	1	0	0	1	0	0
2	95322	36	0	1	4	1	0	0	[Skipped]	4	1	2	3	40000	12:36:10	3	3	4	99	0	[Skipped]	1	2	5	1	[Skipped]	0	7	0	4	6	0	1	0	0	0	0	9	9	9	9		6	1	1	0	0	0	0
3	95540	37	0	0	2	0	1	0	[Skipped]	1	0	0	3	200000	16:13:40	1	1	4	99	7	N/A	1	2	4	2	[Skipped]	0	1	0	4	6	0	1	1	0	1	1	9	9	9	9		40	1	0	0	1	0	0
3	95982	28	7	1	4	1	1	0	[Skipped]	0	0	0	3	150000	10:31:15	3	3	4	99	0	[Skipped]	1	1	2	0	[Skipped]	0	1	0	4	6	1	1	1	0	1	1	9	9	9	9		20	2	0	0	1	0	0
3	96922	55	0	1	1	0	0	2	[Skipped]	5	1	0	2	200000	16:19:40	3	3	1	99	0	[Skipped]	0	9	99	9	[Skipped]	9	1	0	4	6	1	1	1	1	1	0	9	9	9	9		15	1	0	1	0	0	0
6	98572	29	0	1	3	1	1	0	[Skipped]	0	0	0	2	100000	14:29:25	2	2	4	99	7	N/A	1	0	2	0	[Skipped]	0	1	0	2	4	1	0	1	0	9	9	9	9	9	9		20	4	0	0	1	1	0
4	99330	40	0	1	4	2	0	0	[Skipped]	0	1	1	3	150000	11:31:49	2	3	2	99	0	[Skipped]	1	1	3	1	[Skipped]	1	1	0	4	6	0	1	0	0	0	0	9	9	9	9		25	3	0	0	1	0	0
4	99610	54	0	0	4	3	1	0	[Skipped]	0	0	0	3	400000	14:43:41	3	3	4	99	0	[Skipped]	0	9	99	9	[Skipped]	9	3	0	4	6	1	1	1	1	1	1	9	9	9	9		30	3	0	1	0	0	0
1	20728	30	0	0	4	2	0	0	[Skipped]	5	1	0	2	120000	11:53:02	2	3	3	99	0	[Skipped]	0	9	99	9	[Skipped]	9	2	0	4	6	1	1	0	1	0	1	9	9	9	9		30	1	0	0	0	0	0
3	21216	44	0	2	2	0	0	0	[Skipped]	4	1	0	2	150000	12:27:26	2	1	3	99	3	[Skipped]	0	9	99	9	[Skipped]	9	1	1	4	6	1	1	1	0	0	1	9	9	9	9		25	1	0	0	0	0	0
4	22404	29	0	5	1	0	0	4	BODABODA /BOAT RIDER	2	1	1	1	250000	10:44:37	4	4	9	99	9	[Skipped]	0	9	99	9	[Skipped]	9	3	1	4	6	1	1	1	1	1	1	9	9	9	9		25	3	0	1	0	1	0
7	26492	30	0	0	4	1	1	1	[Skipped]	0	0	0	3	200000	14:29:15	3	3	4	99	0	[Skipped]	0	9	99	9	[Skipped]	9	3	0	4	6	1	0	0	1	1	1	9	9	9	9		90	4	0	1	1	1	0
6	27240	50	1	0	4	1	1	4	boat owner	0	0	0	3	500000	13:26:43	4	4	9	99	9	[Skipped]	1	2	3	2	[Skipped]	1	4	0	4	6	1	0	1	0	0	0	9	9	9	9		15	2	0	0	1	0	0
7	29674	33	8	1	1	0	0	0	[Skipped]	5	0	0	2	150000	10:42:48	2	3	1	99	2	[Skipped]	1	2	3	2	[Skipped]	0	4	0	4	6	1	0	1	1	1	1	9	9	9	9		60	5	1	0	0	1	0
1	30118	20	0	5	0	0	1	0	[Skipped]	0	0	0	1	150000	15:45:45	2	2	0	99	1	[Skipped]	1	1	2	1	[Skipped]	0	1	1	1	2	0	0	9	9	9	9	9	9	9	9		15	3	0	0	1	1	0
5	32718	35	0	0	4	1	0	0	[Skipped]	5	1	0	3	200000	11:32:35	3	3	4	99	0	[Skipped]	1	1	6	2	[Skipped]	0	1	0	4	6	1	1	1	1	1	1	9	9	9	9		50	2	0	0	0	0	0
2	34700	37	0	0	1	0	0	0	[Skipped]	0	0	0	3	150000	11:46:39	3	3	4	99	0	[Skipped]	1	1	3	2	[Skipped]	1	7	0	4	6	0	0	0	0	1	1	9	9	9	9		180	3	1	0	1	0	0
4	40204	35	0	5	3	1	1	0	[Skipped]	0	0	0	3	600000	10:09:18	3	4	9	99	9	[Skipped]	1	1	5	0	[Skipped]	0	4	3	2	4	0	0	0	0	9	9	9	9	9	9		60	2	0	0	1	0	0
3	40278	39	0	1	4	2	1	0	FARMER/FISHERMAN	5	0	0	3	350000	13:54:24	2	3	4	99	3	[Skipped]	0	9	99	9	[Skipped]	9	1	0	4	6	0	1	0	1	1	1	9	9	9	9		20	3	0	1	0	1	0
5	45094	32	8	0	4	1	0	0	[Skipped]	0	2	2	3	250000	10:59:24	1	2	4	99	0	[Skipped]	1	1	3	1	[Skipped]	1	1	0	4	6	1	1	1	1	1	0	9	9	9	9		30	1	0	0	1	0	0
6	45358	30	0	1	3	1	0	6	[Skipped]	5	0	0	3	300000	12:34:31	2	3	2	99	0	[Skipped]	1	1	3	1	[Skipped]	0	1	1	1	1	1	9	9	9	9	9	9	9	9	9		20	2	0	0	0	0	0
3	46132	40	0	0	4	1	1	0	[Skipped]	1	0	0	3	200000	8:42:02	4	4	9	99	9	[Skipped]	1	0	3	1	[Skipped]	3	1	0	4	6	1	0	0	1	0	0	9	9	9	9		15	1	0	0	0	0	0
2	52788	29	4	0	4	1	0	0	[Skipped]	4	1	1	3	500000	12:42:27	3	3	4	99	0	[Skipped]	1	2	1	0	[Skipped]	1	7	0	2	3	1	0	0	9	9	9	9	9	9	9		90	1	0	0	0	0	0
5	54416	46	0	1	4	1	1	0	[Skipped]	5	0	0	3	250000	14:33:42	2	2	3	99	0	[Skipped]	1	0	3	1	[Skipped]	0	1	0	4	6	1	0	1	1	1	1	9	9	9	9		20	1	0	0	0	0	0
4	56630	32	6	3	3	1	1	1	[Skipped]	5	0	0	2	200000	12:40:29	3	4	9	99	9	[Skipped]	1	0	3	1	[Skipped]	0	2	0	4	6	1	0	0	1	1	1	9	9	9	9		15	3	0	1	1	0	0
4	60126	27	0	0	4	1	1	0	[Skipped]	0	0	0	3	300000	12:46:09	3	3	1	99	0	[Skipped]	0	9	99	9	[Skipped]	9	2	1	4	6	1	1	1	1	1	1	9	9	9	9		40	2	0	0	1	0	0
3	61016	28	1	1	4	2	0	0	FISHERMAN / FARMER	0	0	0	3	120000	12:56:32	4	4	9	99	9	[Skipped]	1	0	4	1	[Skipped]	1	1	1	4	6	1	1	1	1	0	0	9	9	9	9		35	1	0	0	1	0	0
6	62274	37	8	1	0	0	0	1	[Skipped]	4	0	0	3	150000	15:48:52	3	3	4	99	0	[Skipped]	1	1	3	1	[Skipped]	0	1	1	2	4	0	1	1	1	9	9	9	9	9	9		25	4	0	1	1	0	0
7	65650	34	0	1	4	1	0	0	[Skipped]	0	0	0	3	200000	10:17:26	3	3	4	99	0	[Skipped]	1	0	3	1	[Skipped]	0	3	0	2	4	1	1	1	1	9	9	9	9	9	9		40	3	1	0	0	1	0
4	66566	54	0	1	4	2	0	0	[Skipped]	3	0	0	2	300000	13:55:16	2	3	3	99	0	[Skipped]	0	9	99	9	[Skipped]	9	2	0	4	6	1	0	0	1	1	1	9	9	9	9		30	2	0	1	0	0	0
3	70162	35	0	1	0	0	0	0	[Skipped]	4	0	0	3	170000	11:14:00	3	4	9	99	9	[Skipped]	0	9	99	9	[Skipped]	9	1	1	4	6	1	1	1	0	1	0	9	9	9	9		15	1	0	0	0	0	0
1	76996	40	0	1	4	1	0	0	[Skipped]	0	1	1	2	70000	13:35:54	2	4	9	99	9	[Skipped]	0	9	99	9	[Skipped]	9	1	0	4	6	1	1	1	0	0	1	9	9	9	9		20	1	0	0	0	0	0
7	79972	54	0	1	4	1	0	0	[Skipped]	5	0	0	3	300000	15:56:08	1	2	4	99	0	[Skipped]	0	9	99	9	[Skipped]	9	3	0	4	6	1	0	1	1	0	0	9	9	9	9		20	2	1	0	0	0	0
2	88786	29	0	4	4	1	1	1	[Skipped]	5	1	2	1	70000	12:08:43	0	3	4	99	0	[Skipped]	1	1	4	1	[Skipped]	1	7	0	3	5	1	1	1	0	0	9	9	9	9	9		120	1	1	0	0	0	0
2	31342	35	7	0	4	2	1	0	[Skipped]	1	1	1	3	200000	15:05:50	2	2	4	99	7	N/A	1	0	4	0	[Skipped]	1	7	1	4	6	1	0	0	0	0	0	9	9	9	9		180	3	1	0	1	0	0
5	43176	45	7	1	3	1	0	1	[Skipped]	1	1	2	3	150000	12:40:31	1	1	4	99	0	[Skipped]	0	9	99	9	[Skipped]	9	1	0	6	6	1	1	1	1	1	1	9	9	9	9		60	99	9	9	9	9	9
6	50352	27	0	6	4	1	1	0	[Skipped]	4	1	0	3	200000	14:30:20	3	3	4	99	0	[Skipped]	1	0	2	0	[Skipped]	0	1	0	2	4	0	0	0	1	9	9	9	9	9	9		20	1	0	0	0	0	0
7	54730	26	0	2	4	1	1	0	[Skipped]	0	0	0	3	250000	15:57:03	3	3	4	99	0	[Skipped]	1	0	3	0	[Skipped]	0	3	0	2	4	1	1	0	1	9	9	9	9	9	9		30	3	1	0	1	0	0
2	59356	24	0	5	1	0	0	0	[Skipped]	0	1	0	3	150000	10:30:36	2	2	4	99	2	[Skipped]	1	1	4	1	[Skipped]	1	2	1	4	6	0	0	0	0	0	0	9	9	9	9		30	3	1	0	1	0	0
3	65066	48	0	0	4	1	0	1	[Skipped]	0	0	0	3	180000	16:10:50	1	0	1	99	0	[Skipped]	0	9	99	9	[Skipped]	9	1	0	4	6	0	0	1	1	1	0	9	9	9	9		35	2	0	0	1	0	0
3	66260	46	0	2	1	0	1	0	FARMER / FISHERMAN	1	0	0	3	200000	14:41:21	3	1	2	99	2	[Skipped]	0	9	99	9	[Skipped]	9	4	0	4	6	1	1	1	1	1	1	9	9	9	9		40	2	0	0	0	0	0
3	79066	32	0	0	4	1	1	0	Farmer/Fisherman	0	0	0	3	150000	16:45:22	3	3	4	99	0	[Skipped]	1	1	2	0	[Skipped]	1	1	1	4	6	0	1	1	0	1	1	9	9	9	9		30	1	0	0	1	0	0
3	83090	28	0	0	4	1	0	0	[Skipped]	4	1	0	2	50000	14:40:16	3	3	4	99	0	[Skipped]	0	9	99	9	[Skipped]	9	1	0	4	6	1	1	1	1	1	0	9	9	9	9		60	1	0	0	0	0	0
2	84778	32	0	0	4	2	0	0	[Skipped]	0	1	2	3	300000	14:05:41	2	2	4	99	0	[Skipped]	1	1	1	0	[Skipped]	0	7	0	2	6	0	0	0	0	0	0	9	9	9	9		120	1	1	0	0	0	0
6	90590	38	6	1	4	2	1	1	[Skipped]	0	0	0	3	120000	9:47:20	1	2	3	99	0	[Skipped]	1	1	4	1	[Skipped]	1	2	0	4	6	1	1	1	1	1	0	9	9	9	9		10	3	0	0	1	0	0
5	96690	48	7	1	4	3	0	0	[Skipped]	1	1	1	3	300000	13:53:28	3	3	3	99	0	[Skipped]	1	0	3	0	[Skipped]	0	4	1	5	7	1	1	1	0	0	1	0	9	9	9		30	1	0	1	0	0	0
2	82604	29	8	1	0	0	0	1	[Skipped]	0	0	0	3	400000	14:15:48	3	3	4	99	0	[Skipped]	0	9	99	9	[Skipped]	9	2	1	4	6	0	1	0	0	0	1	9	9	9	9		30	4	0	1	0	1	0
2	90136	29	0	1	0	0	1	1	[Skipped]	0	0	0	3	300000	12:51:18	3	3	4	99	0	[Skipped]	0	9	99	9	[Skipped]	9	3	1	2	4	1	0	0	0	9	9	9	9	9	9		30	3	1	1	0	0	0
2	25226	48	8	0	1	1	0	0	[Skipped]	0	0	0	2	200000	12:56:42	3	3	3	99	3	[Skipped]	0	9	99	9	[Skipped]	9	7	0	5	6	1	0	1	0	0	0	9	9	9	9		180	0	0	0	0	0	0
3	27240	32	1	1	1	0	0	0	[Skipped]	0	1	1	3	250000	11:35:42	4	4	9	99	9	[Skipped]	1	0	3	1	[Skipped]	0	1	1	2	4	1	1	1	1	9	9	9	9	9	9		20	1	0	0	0	0	0
3	27448	32	0	1	4	1	0	0	[Skipped]	4	0	0	3	200000	10:35:37	3	3	4	99	5	[Skipped]	0	9	99	9	[Skipped]	9	2	0	4	6	1	1	1	1	1	1	9	9	9	9		25	2	0	1	0	0	0
3	33822	27	0	1	4	1	1	0	[Skipped]	1	1	0	2	200000	13:46:08	4	4	9	99	9	[Skipped]	1	0	6	1	[Skipped]	1	1	0	4	6	1	0	1	0	1	0	9	9	9	9		20	2	0	1	1	0	0
4	35372	70	0	1	2	0	0	4	BOAT OWNER	0	0	0	1	300000	10:34:12	3	3	4	99	2	[Skipped]	0	9	99	9	[Skipped]	9	4	0	4	6	1	1	1	1	1	1	9	9	9	9		30	99	9	9	9	9	9
6	38110	34	0	1	3	1	0	0	[Skipped]	4	0	0	3	150000	14:39:03	2	3	2	99	0	[Skipped]	1	1	2	0	[Skipped]	1	1	1	4	6	0	1	1	1	0	1	9	9	9	9		25	2	0	1	1	0	0
1	38344	35	0	1	4	1	0	0	[Skipped]	1	1	0	2	150000	10:34:06	2	3	2	99	0	[Skipped]	1	1	3	2	[Skipped]	1	2	0	4	6	1	1	1	0	1	1	9	9	9	9		50	1	0	0	0	0	0
1	39936	35	0	1	0	0	0	0	FARMER / FISHERMAN	0	0	0	3	150000	13:09:36	4	4	9	99	9	[Skipped]	1	0	1	0	[Skipped]	0	2	0	2	4	1	0	1	1	9	9	9	9	9	9		40	3	0	1	0	1	0
3	42614	54	2	1	1	1	0	0	[Skipped]	5	0	0	2	60000	13:42:02	3	3	2	99	1	[Skipped]	0	9	99	9	[Skipped]	9	1	0	4	6	0	0	1	0	0	1	9	9	9	9		30	1	0	0	0	0	0
1	43780	40	0	0	4	2	1	0	[Skipped]	4	0	0	3	300000	15:26:15	2	3	5	2	0	[Skipped]	0	9	99	9	[Skipped]	9	1	0	2	4	1	0	1	1	9	9	9	9	9	9		20	1	0	1	0	0	0
6	46008	45	0	1	4	1	0	0	[Skipped]	0	0	0	3	200000	11:33:46	3	3	4	99	0	[Skipped]	0	9	99	9	[Skipped]	9	1	0	4	6	0	0	1	1	1	1	9	9	9	9		25	2	0	1	0	0	0
3	46118	27	6	1	4	1	1	0	[Skipped]	5	0	0	3	200000	15:35:36	3	3	2	99	0	[Skipped]	1	1	4	1	[Skipped]	0	1	1	2	4	1	0	1	1	9	9	9	9	9	9		20	4	0	0	1	0	0
3	49004	40	0	3	4	2	1	0	[Skipped]	0	0	0	3	350000	15:19:50	4	4	9	99	9	[Skipped]	0	9	99	9	[Skipped]	9	4	0	4	6	0	1	1	0	1	0	9	9	9	9		30	3	1	1	0	0	0
2	53982	28	8	0	0	0	1	0	[Skipped]	0	1	2	3	250000	12:51:15	3	3	4	99	7	N/A	0	9	99	9	[Skipped]	9	3	1	2	4	0	0	0	0	9	9	9	9	9	9		30	3	1	0	0	1	0
5	60574	28	0	0	0	0	1	0	[Skipped]	0	0	3	3	250000	12:24:33	2	3	1	99	7	N/A	1	0	3	0	[Skipped]	0	1	0	4	6	0	0	1	0	1	1	9	9	9	9		10	4	0	0	1	1	0
6	61716	32	0	1	0	0	0	0	[Skipped]	1	0	0	3	200000	16:31:39	2	3	5	2	0	[Skipped]	0	9	99	9	[Skipped]	9	1	0	2	4	0	1	1	0	9	9	9	9	9	9		30	3	0	1	1	0	0
2	63554	54	0	5	1	0	0	0	[Skipped]	5	0	0	3	200000	13:42:55	1	1	2	99	5	[Skipped]	1	1	6	0	[Skipped]	1	7	0	4	6	0	0	0	0	0	0	9	9	9	9		120	2	0	0	1	0	0
6	63562	38	0	0	4	1	1	0	[Skipped]	0	0	0	3	150000	9:35:06	2	2	3	99	0	[Skipped]	0	9	99	9	[Skipped]	9	2	1	2	4	1	0	1	0	9	9	9	9	9	9		30	3	0	1	0	1	0
7	69604	27	0	1	1	0	0	0	[Skipped]	0	0	0	3	200000	10:38:43	1	1	2	99	7	N/A	0	9	99	9	[Skipped]	9	3	0	2	4	1	0	1	0	9	9	9	9	9	9		30	4	0	0	1	1	0
1	70380	28	1	4	4	1	1	0	[Skipped]	0	0	0	3	270000	15:56:00	2	3	4	99	0	[Skipped]	1	1	2	0	[Skipped]	0	7	0	4	6	0	0	1	0	1	1	9	9	9	9		60	2	1	0	1	0	0
3	75936	30	0	0	1	0	0	0	[Skipped]	0	0	0	3	200000	12:46:58	3	3	4	99	0	[Skipped]	1	1	3	0	[Skipped]	1	2	0	4	6	0	0	1	0	1	1	9	9	9	9		30	3	0	0	1	1	0
7	76500	28	0	1	3	1	1	0	[Skipped]	5	0	0	3	200000	17:22:32	3	3	4	99	0	[Skipped]	1	1	2	1	[Skipped]	1	4	0	2	4	1	0	1	1	9	9	9	9	9	9		60	2	0	0	0	0	0
2	79822	65	8	1	3	1	1	0	[Skipped]	4	2	2	2	150000	11:51:08	3	3	4	99	0	[Skipped]	0	9	99	9	[Skipped]	9	6	0	4	6	0	0	1	0	1	0	9	9	9	9		15	1	1	0	0	0	0
5	83450	46	6	0	1	0	0	0	[Skipped]	0	0	0	3	150000	13:49:43	3	3	2	99	7	N/A	1	1	2	0	[Skipped]	1	1	1	4	6	0	1	1	0	1	0	9	9	9	9		20	2	0	0	1	0	0
4	85942	32	0	2	4	1	1	4	[Skipped]	5	1	0	3	200000	12:39:00	3	3	4	99	0	[Skipped]	1	0	2	1	[Skipped]	0	4	0	4	6	0	0	0	0	0	1	9	9	9	9		180	3	0	0	0	0	0
7	91798	29	8	2	3	2	1	0	[Skipped]	0	0	0	3	300000	10:51:46	3	3	4	99	0	[Skipped]	0	9	99	9	[Skipped]	9	4	0	2	4	1	1	1	1	9	9	9	9	9	9		30	4	1	0	0	1	0
1	98280	30	0	1	4	1	1	0	[Skipped]	1	0	0	3	250000	14:37:08	2	3	5	3	4	[Skipped]	1	0	2	0	[Skipped]	1	1	1	4	6	0	0	0	1	0	0	9	9	9	9		30	3	0	1	1	0	0
6	99740	43	6	3	4	1	1	0	[Skipped]	0	0	0	3	200000	10:37:12	2	3	2	99	0	[Skipped]	1	1	3	1	[Skipped]	0	1	1	4	6	0	0	0	0	1	1	9	9	9	9		20	3	0	1	1	0	0
6	29042	25	0	0	0	0	0	0	[Skipped]	1	0	0	3	150000	10:55:03	1	2	2	99	0	[Skipped]	1	0	2	1	[Skipped]	0	1	0	2	4	0	1	1	1	9	9	9	9	9	9		30	3	1	0	0	1	0
2	34086	45	0	0	1	0	1	0	[Skipped]	1	1	0	3	250000	12:31:11	2	3	2	99	0	[Skipped]	1	1	2	1	[Skipped]	0	3	1	2	4	1	1	1	0	9	9	9	9	9	9		30	2	0	1	0	0	0
4	36866	35	7	0	1	0	0	0	[Skipped]	5	0	0	1	120000	13:39:39	1	1	4	99	0	[Skipped]	1	2	4	1	[Skipped]	1	1	0	4	6	1	0	0	0	1	1	9	9	9	9		40	1	0	0	1	0	0
6	49154	26	0	1	4	1	0	0	[Skipped]	0	0	0	3	200000	16:31:10	2	2	3	99	0	[Skipped]	0	9	99	9	[Skipped]	9	1	1	4	6	1	0	0	1	1	1	9	9	9	9		10	1	0	1	0	0	0
6	49914	25	1	1	1	0	1	1	[Skipped]	0	1	0	3	150000	15:48:12	3	3	4	99	0	[Skipped]	1	1	3	2	[Skipped]	1	1	0	4	6	0	0	1	1	1	0	9	9	9	9		15	2	0	0	1	0	0
5	66566	35	0	2	4	2	1	0	[Skipped]	1	2	1	3	150000	11:34:32	3	3	1	99	7	N/A	1	1	3	2	[Skipped]	1	1	1	4	6	1	0	1	1	1	1	9	9	9	9		15	1	0	0	1	0	0
2	67874	37	0	1	1	0	1	0	[Skipped]	4	0	0	3	300000	11:39:47	3	3	4	99	0	[Skipped]	1	1	2	0	[Skipped]	0	7	1	4	6	0	0	1	0	1	1	9	9	9	9		180	2	1	0	1	0	0
6	98258	34	0	1	3	1	1	0	[Skipped]	1	1	0	3	300000	15:29:26	3	3	4	99	0	[Skipped]	1	0	4	1	[Skipped]	0	1	0	4	6	1	1	1	1	1	0	9	9	9	9		20	1	0	0	0	0	0
6	20222	36	6	4	1	0	1	4	BOAT OWNER	0	0	0	3	300000	14:38:54	3	3	2	99	0	[Skipped]	0	9	99	9	[Skipped]	9	2	0	4	6	0	1	1	0	0	0	9	9	9	9		50	3	0	1	0	1	0
7	29388	42	7	2	4	3	1	0	[Skipped]	0	0	0	3	350000	14:39:58	2	3	5	3	7	n/a	1	1	3	0	[Skipped]	1	3	1	2	4	1	1	1	1	9	9	9	9	9	9		60	2	1	0	0	0	0
6	35824	23	0	1	1	0	1	0	[Skipped]	0	0	0	3	200000	15:16:11	3	1	2	99	7	N/A	0	9	99	9	[Skipped]	9	1	0	2	4	0	0	1	1	9	9	9	9	9	9		20	1	0	0	0	0	0
2	35898	27	0	2	4	1	1	0	[Skipped]	5	1	0	3	300000	12:24:03	3	3	4	99	0	[Skipped]	1	1	5	1	[Skipped]	0	7	0	2	6	1	0	1	0	0	0	9	9	9	9		180	1	0	1	0	0	0
1	36180	30	6	0	3	2	1	0	[Skipped]	0	0	0	3	300000	14:17:39	2	3	3	99	0	[Skipped]	0	9	99	9	[Skipped]	9	1	1	2	3	0	0	0	9	9	9	9	9	9	9		20	2	0	0	0	0	0
6	51178	32	0	1	4	2	0	0	[Skipped]	0	0	0	3	80000	9:22:44	3	3	4	99	0	[Skipped]	1	1	2	1	[Skipped]	1	1	1	4	6	1	0	1	0	1	1	9	9	9	9		30	2	0	0	1	0	0
6	53566	29	7	2	3	2	1	0	[Skipped]	0	0	0	3	150000	13:16:05	2	2	2	99	3	[Skipped]	0	9	99	9	[Skipped]	9	1	0	4	6	0	0	1	1	1	0	9	9	9	9		20	2	0	1	0	0	0
6	57694	31	0	4	4	1	1	0	[Skipped]	4	0	0	3	300000	15:47:40	2	3	2	99	5	[Skipped]	0	9	99	9	[Skipped]	9	2	0	4	6	1	1	0	1	1	1	9	9	9	9		30	4	0	0	1	1	0
6	68278	37	0	3	1	1	0	0	[Skipped]	0	0	0	3	250000	9:51:13	3	3	4	99	0	[Skipped]	1	0	3	1	[Skipped]	1	1	0	4	6	1	0	1	1	0	0	9	9	9	9		40	2	0	0	1	0	0
2	69340	27	8	1	4	1	1	0	[Skipped]	4	0	0	3	150000	12:30:35	2	2	3	99	0	[Skipped]	1	0	3	0	[Skipped]	0	1	1	4	4	0	0	0	0	9	9	9	9	9	9		30	5	0	1	1	0	0
6	70290	32	0	0	1	0	0	0	[Skipped]	5	0	0	3	250000	15:24:05	2	3	4	99	2	[Skipped]	0	9	99	9	[Skipped]	9	3	0	2	4	0	1	1	1	9	9	9	9	9	9		40	3	1	0	0	0	0
3	78346	41	0	0	4	1	1	0	[Skipped]	5	0	0	3	250000	11:11:57	4	4	9	99	9	[Skipped]	0	9	99	9	[Skipped]	9	4	1	4	6	1	1	1	0	0	0	9	9	9	9		30	3	1	1	0	0	0
6	89422	30	0	1	0	0	0	0	[Skipped]	0	0	0	3	250000	12:57:14	2	2	1	99	1	[Skipped]	0	9	99	9	[Skipped]	9	1	1	2	3	0	1	0	9	9	9	9	9	9	9		20	3	0	0	0	1	0
6	91544	34	2	2	2	1	0	1	[Skipped]	1	0	0	3	250000	16:43:53	2	3	5	4	2	[Skipped]	0	9	99	9	[Skipped]	9	1	0	2	4	0	0	1	1	9	9	9	9	9	9		20	2	0	0	0	1	0
3	95598	44	0	1	1	0	1	0	[Skipped]	0	1	1	3	250000	13:51:37	3	3	3	99	0	[Skipped]	0	9	99	9	[Skipped]	9	1	1	2	4	0	1	1	1	9	9	9	9	9	9		30	1	0	1	0	0	0
6	70790	31	0	1	0	0	0	0	[Skipped]	0	0	0	3	250000	12:20:20	2	2	1	99	5	[Skipped]	1	1	4	1	[Skipped]	0	1	0	2	4	0	1	1	1	9	9	9	9	9	9		30	5	0	0	1	1	0
4	73648	45	0	0	4	3	0	0	[Skipped]	0	1	1	3	300000	13:16:33	0	3	4	99	6	[Skipped]	1	3	90	1	[Skipped]	0	2	1	4	8	1	1	1	1	1	1	1	1	9	9	13:39:33	20	99	9	9	9	9	9
4	88508	43	1	0	1	0	0	3	[Skipped]	5	1	2	3	300000	11:24:02	3	1	2	99	3	[Skipped]	1	1	2	1	[Skipped]	0	4	0	4	6	1	1	1	1	1	1	9	9	9	9		30	1	0	0	0	0	0
5	90414	37	8	3	1	1	0	0	[Skipped]	1	1	0	3	250000	13:39:35	3	3	4	99	7	n/a	1	1	2	0	[Skipped]	0	1	1	4	6	0	0	1	1	1	0	9	9	9	9		15	2	0	0	1	0	0
[truncated: 209 more columns]
